# Supplementary material for: A catalog of hemizygous variation in 127 22q11 deletion patients
Source: Hum Genome Var. 2016 Jan 14;3:15065–. doi: 10.1038/hgv.2015.65 (PMC4892188; doi:10.1038/hgv.2015.65)
Supplement: Supplementary File S1 [file hgv201565-s2.txt]

chr	start	ref	alt
22	18912429	A	G
22	18912581	C	T
22	18912677	C	T
22	18912678	A	G
22	18912779	T	C
22	18912848	A	G
22	18912852	C	T
22	18912923	C	A
22	18913051	G	A
22	18913093	G	A
22	18913277	C	G
22	18913299	C	T
22	18913312	G	A
22	18913590	G	A
22	18913602	G	A
22	18913920	C	T
22	18914202	T	C
22	18914466	G	A
22	18915029	A	G
22	18915055	G	A
22	18915282	C	T
22	18915347	C	T
22	18915763	T	G
22	18915816	T	C
22	18915920	C	T
22	18915963	G	A
22	18916180	C	T
22	18916323	TCCA	T
22	18916324	CCA	C
22	18916325	CA	C
22	18916326	A	C
22	18916328	C	CCCCG
22	18916330	C	G
22	18916332	C	CCCA
22	18916420	C	T
22	18916756	C	A
22	18916912	C	A
22	18917031	T	C
22	18917091	C	T
22	18917104	A	G
22	18917621	A	T
22	18917737	A	G
22	18917748	C	T
22	18917749	G	A
22	18917841	A	T
22	18917886	T	C
22	18918005	G	C
22	18918008	G	C
22	18918014	A	G
22	18918080	G	C
22	18918208	T	C
22	18918218	G	A
22	18918267	C	T
22	18918311	G	A
22	18918381	C	T
22	18918430	T	C
22	18918760	T	C
22	18918825	T	C
22	18918937	G	C
22	18919197	GT	G
22	18919755	C	A
22	18919831	G	A
22	18919854	G	A
22	18919856	C	T
22	18919899	T	A
22	18920151	C	A
22	18920313	T	G
22	18920516	C	T
22	18921062	G	T
22	18921069	A	G
22	18921131	G	A
22	18921185	ACCT	A
22	18921211	C	T
22	18921223	T	C
22	18921239	T	C
22	18921297	G	C
22	18921507	G	A
22	18921917	A	G
22	18921950	C	G
22	18922022	T	C
22	18923987	G	C
22	18924038	C	G
22	18924271	T	C
22	18924379	C	T
22	18924783	T	C
22	18924794	C	T
22	18924944	C	T
22	18924956	G	T
22	18925051	C	T
22	18925070	G	A
22	18925090	G	C
22	18925223	A	G
22	18929235	G	A
22	18929273	T	C
22	18929828	G	T
22	18929913	T	C
22	18929939	G	A
22	18932541	G	T
22	18932671	G	A
22	18935180	G	A
22	18935309	G	A
22	18935320	C	T
22	18935435	C	T
22	18935479	G	T
22	18935540	G	A
22	18935541	G	A
22	18935553	T	A
22	18935560	C	T
22	18935564	G	T
22	18935567	C	T
22	18935568	A	G
22	18935609	G	T
22	18935640	T	G
22	18935673	C	T
22	18935695	C	T
22	18935758	G	C
22	18935759	G	A
22	18935766	G	A
22	18935808	C	T
22	18935842	C	A
22	18935852	A	G
22	18936129	AT	A
22	18936258	G	C
22	18936282	C	A
22	18936399	T	A
22	18936431	C	T
22	18936455	G	GAC
22	18936587	TTC	T
22	18936588	TC	T
22	18936589	C	CTT
22	18936620	A	G
22	18936816	C	T
22	18936993	A	G
22	18937513	T	A
22	18964272	C	T
22	18964326	A	G
22	18964393	T	C
22	18964545	CTT	C
22	18964791	G	C
22	18964830	T	G
22	18969578	T	TA
22	18969664	A	G
22	18969699	G	T
22	18969760	A	C
22	18969794	C	A
22	18969855	G	T
22	18970050	C	T
22	18970261	A	G
22	18970403	T	C
22	18970661	C	T
22	18970915	C	T
22	18970981	G	A
22	18971065	C	T
22	18971224	G	A
22	18971247	TTTAA	T
22	18971251	A	T
22	18971254	T	A
22	18971275	A	G
22	18971748	C	T
22	18971793	A	G
22	18971946	G	A
22	18972004	T	C
22	18972013	G	A
22	18972047	A	G
22	18972055	G	A
22	18972165	G	C
22	18972331	A	G
22	18972397	T	A
22	18972425	T	C
22	18972450	A	G
22	18972870	TA	T
22	18972975	A	C
22	18973030	T	C
22	18973314	G	A
22	18973471	T	C
22	18973549	G	A
22	18973671	C	T
22	18973688	A	G
22	18973977	T	C
22	18974325	G	A
22	18974328	A	G
22	18974332	C	T
22	18974665	T	TA
22	18974698	C	T
22	18974724	T	C
22	18974973	C	T
22	18974986	G	A
22	18975139	A	ATAAT
22	18975216	AG	A
22	18975263	C	A
22	18975345	A	C
22	18975446	G	C
22	18975458	G	A
22	18975504	A	C
22	18975505	C	G
22	18975562	G	A
22	18975587	A	G
22	18975701	A	G
22	18975822	G	A
22	18975873	TAAAAAATAC	T
22	18976026	C	CA
22	18976300	ATATTTATT	A
22	18976311	T	TTA
22	18976317	T	A
22	18976333	T	A
22	18976479	C	G
22	18976493	G	A
22	18976495	T	C
22	18976508	G	A
22	18976553	C	T
22	18976603	A	G
22	18976690	G	A
22	18976882	CA	C
22	18977062	C	CT
22	18977068	TTTG	T
22	18977069	TTGTTTG	T
22	18977070	TGTTTG	T
22	18977071	G	T
22	18977074	TG	T
22	18977075	G	GT
22	18977161	G	A
22	18977577	G	A
22	18977579	T	A
22	18977580	C	G
22	18977581	A	C
22	18977589	A	G
22	18977635	T	C
22	18977636	C	A
22	18977639	G	C
22	18977640	T	C
22	18977790	T	G
22	18977971	C	T
22	18978074	G	T
22	18978193	G	C
22	18978221	C	G
22	18978304	G	A
22	18978681	T	C
22	18978899	C	T
22	18979268	A	G
22	18979405	A	C
22	18980031	G	T
22	18980435	G	A
22	18980443	T	C
22	18980681	A	T
22	18980791	G	A
22	18981291	C	T
22	18981486	G	C
22	18981508	C	T
22	18981563	T	C
22	18981714	G	A
22	18982097	G	A
22	18982105	C	T
22	18982360	A	G
22	18982493	G	A
22	18982777	G	A
22	18982823	C	T
22	18982904	C	T
22	18982953	G	A
22	18983017	G	A
22	18983440	C	T
22	18983441	G	A
22	18983632	C	A
22	18983654	G	A
22	18983750	G	T
22	18983795	G	A
22	18984086	C	CAT
22	18984214	G	A
22	18984699	T	A
22	18984838	C	G
22	18984848	A	G
22	18985632	C	T
22	18985670	C	T
22	18985726	T	A
22	18986038	A	G
22	18986137	G	GA
22	18986556	A	G
22	18986967	C	T
22	18997998	G	A
22	18998135	G	A
22	19003011	C	T
22	19003561	C	T
22	19003888	G	A
22	19003938	C	T
22	19004139	A	C
22	19004501	G	A
22	19004512	G	A
22	19004772	G	C
22	19005159	G	A
22	19006206	A	G
22	19006215	T	G
22	19006226	T	C
22	19006227	G	T
22	19006241	C	A
22	19006245	C	G
22	19006246	A	G
22	19006249	A	G
22	19006252	C	A
22	19006594	A	C
22	19006750	C	T
22	19006984	T	C
22	19007074	A	C
22	19007282	G	C
22	19007341	C	T
22	19007688	T	C
22	19008025	G	A
22	19008108	G	T
22	19008164	T	G
22	19008301	A	T
22	19008361	TTGAGAAAGC	T
22	19008510	T	G
22	19008612	C	CG
22	19008805	CTTCTT	C
22	19008828	C	CT
22	19008848	G	A
22	19008872	C	T
22	19008898	T	G
22	19008901	T	A
22	19008902	G	A
22	19009167	C	T
22	19009311	A	T
22	19009609	A	AC
22	19009714	G	A
22	19009723	A	C
22	19009743	C	T
22	19009804	C	T
22	19009831	A	G
22	19009861	TC	T
22	19009862	C	T
22	19010082	G	A
22	19010146	A	G
22	19010149	T	C
22	19010196	GT	G
22	19010572	C	T
22	19010631	C	T
22	19010699	G	A
22	19010710	G	A
22	19010731	C	G
22	19010755	A	C
22	19010767	TG	T
22	19023131	G	A
22	19023441	C	T
22	19023528	T	C
22	19023532	C	T
22	19023639	A	G
22	19024132	G	A
22	19024597	T	C
22	19024610	G	A
22	19024651	C	T
22	19024788	G	T
22	19024975	C	CT
22	19025082	C	T
22	19025174	A	T
22	19025243	C	T
22	19025321	C	A
22	19025330	A	C
22	19025381	C	T
22	19025728	A	G
22	19025766	C	T
22	19025897	C	T
22	19026025	A	G
22	19026294	A	G
22	19026331	T	C
22	19026332	A	G
22	19026356	G	A
22	19026480	C	G
22	19026613	A	G
22	19026704	C	T
22	19026813	CAT	C
22	19026877	C	A
22	19027063	G	A
22	19027100	C	T
22	19027129	C	T
22	19027412	AAGG	A
22	19027456	G	A
22	19027566	A	G
22	19027582	G	A
22	19027597	C	T
22	19027868	G	A
22	19028242	CACT	C
22	19028262	C	T
22	19028320	C	G
22	19028476	T	C
22	19028480	T	C
22	19028762	C	A
22	19030007	A	G
22	19030113	A	G
22	19030336	A	G
22	19030348	T	C
22	19030494	ACT	A
22	19030578	G	T
22	19030719	G	A
22	19030722	A	G
22	19030832	C	G
22	19030887	G	C
22	19031108	G	A
22	19031215	AC	A
22	19031245	C	A
22	19031614	T	C
22	19031818	T	C
22	19032213	A	G
22	19032215	G	A
22	19032349	G	A
22	19032444	T	C
22	19032509	GT	G
22	19032878	T	TAAAC
22	19032965	C	T
22	19033407	T	A
22	19033443	G	A
22	19033447	G	A
22	19033532	T	C
22	19033747	AT	A
22	19033768	G	C
22	19034079	A	C
22	19034240	A	G
22	19034252	GC	G
22	19034627	G	A
22	19034829	A	G
22	19034833	T	C
22	19034986	G	A
22	19035072	A	G
22	19035139	A	AC
22	19035174	T	C
22	19035433	G	A
22	19035524	G	A
22	19035697	T	C
22	19035723	G	A
22	19035846	T	C
22	19036232	A	G
22	19036249	C	T
22	19036479	C	T
22	19036670	C	T
22	19036739	G	C
22	19036754	G	A
22	19036860	A	G
22	19037009	T	C
22	19037069	G	A
22	19037441	T	C
22	19037535	T	C
22	19037734	G	A
22	19038701	CAAAAAAAAAAA	C
22	19038847	C	T
22	19039036	T	C
22	19039491	G	A
22	19039706	G	T
22	19039727	C	T
22	19039758	A	G
22	19039794	TG	T
22	19039964	A	G
22	19039965	G	A
22	19040057	T	A
22	19040080	G	A
22	19040122	CA	C
22	19040157	A	G
22	19040291	A	AG
22	19040409	C	T
22	19040446	C	T
22	19040775	A	G
22	19040808	T	A
22	19040878	A	G
22	19041099	G	C
22	19041699	G	A
22	19041740	G	GT
22	19041896	C	A
22	19042254	TAAAA	T
22	19042267	A	G
22	19042542	C	T
22	19042693	T	G
22	19042822	G	A
22	19043109	T	C
22	19043277	C	G
22	19043299	G	A
22	19043738	G	A
22	19043815	G	A
22	19044079	A	AAC
22	19044262	C	T
22	19044367	T	A
22	19044623	A	C
22	19045274	C	CCTGT
22	19045628	GCT	G
22	19045720	T	C
22	19045726	C	T
22	19045784	A	G
22	19045932	A	T
22	19046009	G	A
22	19046251	T	C
22	19046735	A	G
22	19046788	C	G
22	19046943	T	A
22	19047047	G	A
22	19047207	G	C
22	19047341	T	G
22	19047369	C	A
22	19047396	C	A
22	19047403	G	A
22	19047579	C	T
22	19047776	C	A
22	19048065	C	G
22	19048207	C	G
22	19048413	A	G
22	19048436	G	A
22	19048449	G	A
22	19048531	A	G
22	19048688	C	G
22	19049278	T	C
22	19049602	T	G
22	19049657	T	C
22	19049858	T	C
22	19049871	G	A
22	19049943	T	C
22	19050007	C	T
22	19050010	A	G
22	19050070	G	T
22	19050081	G	A
22	19050110	A	G
22	19050185	A	T
22	19050288	G	T
22	19050292	A	ACT
22	19050321	A	C
22	19050389	C	G
22	19050493	A	C
22	19050530	G	A
22	19050599	T	TCCATGTC
22	19050635	G	A
22	19050679	C	T
22	19050698	A	C
22	19050878	A	G
22	19051008	C	A
22	19051362	G	A
22	19051371	G	C
22	19051381	T	C
22	19051757	C	A
22	19051834	G	C
22	19051947	G	T
22	19051951	G	A
22	19051996	C	G
22	19052189	C	T
22	19052233	G	A
22	19052348	A	G
22	19052972	T	C
22	19053016	A	G
22	19053087	A	C
22	19053290	C	G
22	19053406	G	T
22	19053469	A	ATG
22	19053477	G	T
22	19053521	G	A
22	19053890	G	A
22	19053946	C	CA
22	19054036	C	T
22	19054160	G	C
22	19054293	T	C
22	19054980	T	C
22	19055021	G	T
22	19055066	C	T
22	19055205	CTAAA	C
22	19055433	C	A
22	19055451	G	A
22	19055459	G	A
22	19055542	T	C
22	19056019	C	A
22	19056297	G	A
22	19056576	T	C
22	19056598	G	A
22	19056720	G	A
22	19056915	A	G
22	19056979	C	T
22	19057188	A	G
22	19057367	A	G
22	19057723	A	G
22	19057790	G	A
22	19057859	C	T
22	19057886	T	C
22	19058146	C	T
22	19058327	T	C
22	19058497	C	G
22	19058547	C	T
22	19058715	G	A
22	19058752	A	G
22	19058910	T	C
22	19059053	C	T
22	19059278	C	T
22	19059367	A	C
22	19059524	T	C
22	19059652	G	A
22	19059655	G	A
22	19059761	C	T
22	19059869	C	T
22	19059888	C	T
22	19060335	G	A
22	19060404	T	A
22	19060412	T	A
22	19060413	A	T
22	19060779	C	T
22	19060796	CAT	C
22	19061237	T	G
22	19061330	T	C
22	19061331	C	T
22	19061351	A	C
22	19061356	A	C
22	19061527	T	C
22	19061542	G	C
22	19061678	T	C
22	19061925	GAA	G
22	19062020	A	G
22	19062060	C	T
22	19062254	T	C
22	19062335	C	T
22	19062338	A	C
22	19062353	A	G
22	19062460	G	T
22	19062885	G	A
22	19063076	G	A
22	19063144	T	C
22	19063304	T	C
22	19063323	G	A
22	19063374	G	A
22	19063634	A	G
22	19063654	T	TTTTTA
22	19063704	T	C
22	19063948	G	A
22	19064035	T	C
22	19064237	A	T
22	19064520	A	G
22	19064728	G	A
22	19064840	A	G
22	19064971	T	A
22	19065006	C	T
22	19065099	C	T
22	19065109	A	G
22	19065345	C	CT
22	19065430	G	C
22	19065765	G	A
22	19065886	A	G
22	19066171	G	A
22	19066238	G	A
22	19066636	G	C
22	19067179	T	C
22	19067642	C	T
22	19067871	C	T
22	19068227	T	C
22	19068495	C	T
22	19068642	G	A
22	19068755	A	C
22	19068764	T	C
22	19068887	C	T
22	19069022	T	A
22	19069228	G	A
22	19069493	C	T
22	19069567	GGTT	G
22	19069568	G	T
22	19069569	T	G
22	19069573	TTTTG	T
22	19069575	TTG	T
22	19069580	T	G
22	19069658	C	T
22	19069666	A	T
22	19069697	GACT	G
22	19069942	G	A
22	19070343	C	T
22	19070433	T	C
22	19070439	G	A
22	19070532	G	A
22	19070599	CA	C
22	19070732	T	C
22	19071185	TCCCCTCTCCCTCTCCCTCTCC	T
22	19071191	C	T
22	19071192	T	C
22	19071219	C	T
22	19071377	G	A
22	19071514	C	T
22	19072434	G	A
22	19072482	T	C
22	19072483	G	A
22	19072609	C	T
22	19072618	GAAAA	G
22	19072619	A	G
22	19072896	G	C
22	19073087	C	T
22	19073109	G	A
22	19073612	G	A
22	19073763	A	G
22	19073924	A	G
22	19074201	G	A
22	19074594	G	A
22	19074753	T	C
22	19074813	T	C
22	19074844	G	C
22	19075487	G	A
22	19076182	C	A
22	19076279	G	A
22	19076600	T	C
22	19076797	C	A
22	19077038	G	A
22	19077049	C	T
22	19077445	T	C
22	19077546	G	A
22	19077594	C	T
22	19077613	G	A
22	19077624	T	C
22	19077841	C	T
22	19077902	T	A
22	19077927	C	T
22	19078111	G	A
22	19078324	G	GA
22	19078392	T	A
22	19078409	C	T
22	19078521	A	G
22	19078537	T	TA
22	19078592	A	AG
22	19078607	C	A
22	19078675	C	A
22	19078762	C	T
22	19079058	G	A
22	19079119	C	A
22	19079241	A	G
22	19079369	C	T
22	19079397	A	G
22	19079479	G	C
22	19079608	C	A
22	19079718	G	A
22	19079800	G	C
22	19079856	T	TA
22	19079869	A	AC
22	19079916	G	C
22	19080150	A	G
22	19080300	T	C
22	19080383	T	G
22	19080386	G	A
22	19080410	AGAG	A
22	19080501	AAGAAG	A
22	19080605	G	A
22	19080672	C	T
22	19080674	A	G
22	19080899	C	A
22	19081133	AT	A
22	19081239	A	G
22	19081355	A	C
22	19081520	T	TA
22	19081530	TAATA	T
22	19081810	G	A
22	19081893	G	A
22	19081916	C	T
22	19081917	G	A
22	19081936	TCAA	T
22	19082010	A	G
22	19082346	T	C
22	19082535	T	C
22	19082736	G	A
22	19082956	T	C
22	19082991	G	A
22	19083107	G	C
22	19083153	A	G
22	19083191	C	A
22	19083250	C	CTTTT
22	19083349	T	TG
22	19083552	A	T
22	19083557	T	C
22	19083678	T	C
22	19083687	CTTA	C
22	19083951	CTAAA	C
22	19084036	T	C
22	19084075	A	AC
22	19084108	TA	T
22	19084110	AC	A
22	19084111	C	A
22	19084117	A	T
22	19084137	AG	A
22	19084139	G	A
22	19084144	AG	A
22	19084145	G	A
22	19084146	G	A
22	19084331	C	T
22	19084404	A	C
22	19084407	CA	C
22	19084411	A	C
22	19084555	A	G
22	19084689	G	A
22	19084840	G	A
22	19084926	G	A
22	19085202	T	C
22	19085409	C	G
22	19085432	G	A
22	19085538	C	T
22	19085596	T	A
22	19085607	T	TA
22	19085980	C	T
22	19086183	G	A
22	19086520	T	C
22	19086768	A	G
22	19086904	C	G
22	19086954	T	C
22	19087067	A	G
22	19087210	G	A
22	19087221	C	T
22	19087252	G	A
22	19087257	G	A
22	19087915	T	G
22	19087939	C	T
22	19087941	C	T
22	19087949	A	C
22	19088476	G	A
22	19088607	C	G
22	19088694	T	C
22	19088959	AAAGT	A
22	19089122	C	T
22	19089187	G	A
22	19089695	T	C
22	19089762	GT	G
22	19090007	C	T
22	19090070	C	T
22	19090148	G	A
22	19090249	T	C
22	19090267	G	C
22	19090370	T	G
22	19090622	G	A
22	19090635	T	C
22	19090636	A	T
22	19090919	A	T
22	19090944	T	G
22	19091086	C	T
22	19091096	C	T
22	19091540	AAG	A
22	19091894	C	CA
22	19091896	AGG	A
22	19091897	G	A
22	19091898	G	T
22	19091899	C	A
22	19091901	G	T
22	19091902	T	A
22	19091903	C	G
22	19091904	T	G
22	19091905	C	T
22	19092038	A	G
22	19092222	C	G
22	19092416	GAGA	G
22	19092619	G	A
22	19092639	C	A
22	19092705	G	A
22	19093033	T	C
22	19093047	T	C
22	19093085	A	G
22	19093158	A	G
22	19093223	G	GC
22	19093360	G	A
22	19093439	G	A
22	19093619	G	A
22	19093792	T	C
22	19093874	G	A
22	19094165	C	T
22	19094327	A	T
22	19094349	C	A
22	19094653	AACC	A
22	19095348	G	A
22	19095664	A	T
22	19095669	G	A
22	19095688	G	A
22	19096082	TAAAAAAAAAAAAAAAAAAAAA	T
22	19096103	A	T
22	19096357	A	C
22	19096371	CA	C
22	19096531	G	A
22	19096673	T	C
22	19096828	T	C
22	19097113	T	C
22	19097437	G	A
22	19097631	T	C
22	19097680	G	C
22	19097700	C	T
22	19097837	T	A
22	19097839	C	T
22	19098149	T	TA
22	19098229	A	G
22	19098240	A	G
22	19098259	T	G
22	19098522	T	C
22	19098642	G	A
22	19098663	A	G
22	19098776	A	C
22	19098782	G	A
22	19098966	T	C
22	19099280	C	G
22	19099314	T	C
22	19099364	TATTTA	T
22	19099365	A	T
22	19099368	TA	T
22	19099369	A	T
22	19099372	TA	T
22	19099373	A	T
22	19099419	A	G
22	19099552	C	G
22	19099647	G	A
22	19099720	A	G
22	19099813	A	C
22	19099814	A	T
22	19099817	A	T
22	19099820	A	T
22	19099933	G	T
22	19099934	T	A
22	19099935	T	A
22	19100319	T	C
22	19100380	T	A
22	19100547	A	G
22	19100624	G	C
22	19100625	C	A
22	19100743	T	C
22	19100777	G	A
22	19100895	T	A
22	19100906	A	T
22	19100955	C	A
22	19101023	C	A
22	19101332	G	A
22	19101551	A	G
22	19101778	T	C
22	19101851	C	T
22	19101978	A	G
22	19102582	G	C
22	19103298	T	G
22	19103347	T	C
22	19103598	C	G
22	19104098	C	T
22	19104186	A	T
22	19104324	C	T
22	19104439	T	C
22	19104467	GATCACCTCCC	G
22	19104535	G	T
22	19104787	G	A
22	19104877	T	G
22	19104926	C	G
22	19104950	C	G
22	19105218	C	A
22	19105273	T	C
22	19105779	G	C
22	19105966	G	T
22	19106120	A	C
22	19106144	C	T
22	19106174	A	G
22	19106715	G	C
22	19107437	A	G
22	19107596	A	G
22	19107799	C	T
22	19108098	G	T
22	19108548	T	C
22	19108845	T	C
22	19109444	G	A
22	19109516	G	A
22	19109609	A	C
22	19109764	A	G
22	19109812	A	G
22	19109865	C	G
22	19109955	G	A
22	19110345	T	A
22	19110409	A	G
22	19110573	C	T
22	19110574	C	A
22	19111428	G	A
22	19111537	C	T
22	19111560	C	A
22	19111826	G	A
22	19112184	G	A
22	19112210	G	A
22	19112322	T	G
22	19112354	C	T
22	19112360	AG	A
22	19112485	A	G
22	19113015	C	T
22	19113028	G	A
22	19113250	C	T
22	19113288	G	A
22	19113350	C	T
22	19113477	T	C
22	19113686	A	G
22	19113846	C	A
22	19113860	C	A
22	19113882	GC	G
22	19113886	CCT	C
22	19113928	G	A
22	19113930	C	T
22	19113992	C	T
22	19114040	CTTG	C
22	19114540	G	A
22	19114826	C	T
22	19115257	C	T
22	19115305	CT	C
22	19115493	C	T
22	19115648	T	C
22	19115656	G	A
22	19115835	AAG	A
22	19115850	T	G
22	19116041	G	GT
22	19116351	G	A
22	19116469	A	T
22	19116471	G	A
22	19116501	A	T
22	19116824	T	C
22	19116887	T	A
22	19116981	C	G
22	19117044	C	A
22	19117163	C	T
22	19117267	T	C
22	19117892	T	C
22	19118701	T	C
22	19118992	A	G
22	19119490	A	C
22	19119545	C	T
22	19119686	C	T
22	19119751	C	T
22	19119938	G	A
22	19120745	G	A
22	19120867	T	C
22	19120959	C	A
22	19121872	G	A
22	19122267	A	G
22	19122498	C	T
22	19122665	C	T
22	19122956	T	C
22	19123007	G	A
22	19123075	T	C
22	19123131	CAT	C
22	19123624	G	A
22	19123711	CT	C
22	19123713	A	C
22	19123752	GTAGTCCCAGTTACTTGGGAGGTTGAGGCAGGAGAATCACTTGAACCCAAAAATCAAACTAAATATTCGCCACTATTTTC	G
22	19123784	A	G
22	19123786	A	G
22	19123952	T	C
22	19124375	C	T
22	19124546	C	G
22	19124588	G	A
22	19124805	C	T
22	19124865	C	T
22	19124896	G	C
22	19124938	G	A
22	19125136	G	A
22	19125334	T	A
22	19125383	A	C
22	19125938	G	A
22	19126014	C	T
22	19126387	G	A
22	19126631	T	C
22	19126842	A	G
22	19127404	G	A
22	19128115	CT	C
22	19128116	T	C
22	19128169	G	A
22	19128196	G	A
22	19128559	C	T
22	19128757	T	C
22	19129510	T	A
22	19129527	T	A
22	19129616	T	G
22	19129629	C	T
22	19129672	A	G
22	19129713	G	A
22	19130130	T	C
22	19130247	G	A
22	19130445	C	T
22	19131201	A	G
22	19131285	C	T
22	19131286	T	G
22	19131794	C	T
22	19131838	C	G
22	19132061	C	T
22	19132062	G	A
22	19132155	G	C
22	19132238	A	G
22	19132325	A	G
22	19132380	A	T
22	19132385	G	A
22	19132766	G	A
22	19132781	G	T
22	19132836	C	CT
22	19132847	T	A
22	19132849	T	A
22	19132869	G	A
22	19133104	C	A
22	19133264	G	A
22	19133331	A	T
22	19133373	TAA	T
22	19133466	G	A
22	19133605	G	A
22	19133850	G	A
22	19133916	C	T
22	19134022	G	A
22	19134083	C	T
22	19134159	C	T
22	19134301	G	A
22	19134408	G	A
22	19134440	A	G
22	19134895	T	A
22	19135180	G	A
22	19135212	C	A
22	19135330	C	A
22	19135531	G	A
22	19135551	A	G
22	19135603	G	A
22	19136203	G	A
22	19136240	G	T
22	19136365	G	A
22	19136621	G	T
22	19136722	G	A
22	19136913	G	C
22	19137141	G	A
22	19138172	C	G
22	19138257	T	C
22	19138442	T	C
22	19138946	G	A
22	19139060	C	T
22	19139368	C	G
22	19139730	T	C
22	19139972	T	G
22	19140416	A	G
22	19140446	G	A
22	19140467	C	T
22	19140737	C	A
22	19140747	G	A
22	19140896	C	G
22	19140990	T	C
22	19141162	T	G
22	19141263	G	C
22	19141314	T	C
22	19141433	G	C
22	19141529	A	G
22	19141678	C	T
22	19141730	G	A
22	19141894	A	AT
22	19141974	A	C
22	19141991	A	G
22	19142587	A	T
22	19142591	G	A
22	19142990	T	C
22	19143047	A	C
22	19143173	T	C
22	19143626	C	T
22	19143845	C	T
22	19144095	G	A
22	19144138	G	A
22	19144157	C	CT
22	19144283	TC	T
22	19144298	T	C
22	19144309	A	T
22	19144416	C	T
22	19144448	T	C
22	19144977	C	T
22	19145050	G	A
22	19145075	G	A
22	19145254	G	A
22	19145322	C	T
22	19145323	G	A
22	19145346	T	A
22	19145553	C	T
22	19145567	G	C
22	19145571	C	T
22	19145614	C	G
22	19145661	G	T
22	19145663	A	T
22	19145676	T	C
22	19145690	G	A
22	19145693	G	A
22	19145707	T	C
22	19145721	C	T
22	19145777	T	C
22	19145857	C	T
22	19145871	A	G
22	19145972	C	T
22	19145975	G	A
22	19146018	T	C
22	19146026	T	A
22	19146102	C	T
22	19146175	T	C
22	19146308	C	CT
22	19146322	G	C
22	19146403	G	A
22	19146439	A	T
22	19146463	T	A
22	19146496	G	C
22	19146501	G	T
22	19146555	G	A
22	19146562	C	T
22	19146597	C	T
22	19146705	C	A
22	19146819	GT	G
22	19146835	A	G
22	19146873	G	A
22	19146877	C	T
22	19146900	A	G
22	19146941	A	G
22	19146984	G	A
22	19147012	T	G
22	19147087	T	C
22	19147090	C	T
22	19147099	C	T
22	19147115	C	T
22	19147260	A	G
22	19147299	G	C
22	19147319	T	C
22	19147367	G	A
22	19147441	C	T
22	19147781	T	C
22	19148244	T	C
22	19148285	C	T
22	19148480	T	C
22	19148482	T	C
22	19148484	T	C
22	19148510	C	CAT
22	19148518	T	C
22	19148550	C	CATAT
22	19148552	T	C
22	19148561	G	A
22	19148580	CAT	C
22	19148596	TATATACACAC	T
22	19148640	CAT	C
22	19148660	C	T
22	19148662	CAT	C
22	19148664	T	C
22	19148674	C	T
22	19148721	C	A
22	19148751	G	A
22	19148883	T	C
22	19149028	A	T
22	19149151	T	G
22	19149300	C	T
22	19149478	C	T
22	19149521	A	G
22	19149580	A	G
22	19149777	G	A
22	19149846	G	C
22	19149905	T	C
22	19150084	T	G
22	19150134	C	T
22	19150229	T	G
22	19150261	T	A
22	19150281	C	A
22	19150405	C	A
22	19150491	G	A
22	19150655	AG	A
22	19150795	G	A
22	19150991	T	C
22	19151137	C	T
22	19151183	TC	T
22	19151184	C	T
22	19151419	G	A
22	19151433	A	G
22	19151451	T	C
22	19151571	A	G
22	19151992	A	G
22	19152031	G	C
22	19152094	T	C
22	19152344	G	A
22	19152749	G	C
22	19152750	C	A
22	19152772	C	A
22	19152824	G	A
22	19152844	C	T
22	19152861	A	G
22	19152899	A	G
22	19152911	C	T
22	19152925	C	A
22	19152931	C	A
22	19152942	C	T
22	19152947	C	G
22	19152951	TA	T
22	19152977	C	A
22	19153060	A	G
22	19153113	C	T
22	19153656	T	C
22	19153717	A	T
22	19153893	C	G
22	19154131	A	G
22	19154320	G	A
22	19154522	T	C
22	19154608	A	C
22	19154931	T	C
22	19155004	C	CT
22	19155113	C	T
22	19155356	T	C
22	19155481	G	A
22	19155598	T	C
22	19155622	T	G
22	19155662	G	A
22	19155853	T	A
22	19155898	C	G
22	19155975	A	G
22	19155992	C	A
22	19156117	T	C
22	19156333	G	C
22	19156543	A	G
22	19156708	G	C
22	19156845	G	T
22	19156949	G	A
22	19157000	G	A
22	19157642	A	C
22	19157731	A	T
22	19157819	C	G
22	19158006	T	C
22	19158116	G	A
22	19158208	C	T
22	19158432	C	T
22	19158593	C	A
22	19158631	A	AC
22	19158722	A	G
22	19158724	C	T
22	19158756	G	C
22	19158926	G	A
22	19159015	C	T
22	19159260	T	G
22	19159386	G	T
22	19159729	C	G
22	19160053	G	T
22	19160163	C	G
22	19160297	C	T
22	19160307	G	T
22	19160546	A	G
22	19160549	C	T
22	19160566	C	T
22	19160899	A	G
22	19161307	G	A
22	19161327	G	A
22	19161530	G	C
22	19161570	A	G
22	19161853	T	C
22	19161935	C	T
22	19162093	G	A
22	19162276	C	T
22	19162326	A	G
22	19162357	G	A
22	19162510	T	TG
22	19162686	A	G
22	19162696	G	A
22	19162701	T	C
22	19162783	C	T
22	19162883	G	C
22	19163047	C	T
22	19163576	T	TCA
22	19163577	C	CAT
22	19164295	T	C
22	19164562	G	C
22	19164805	G	A
22	19164835	A	C
22	19165049	G	A
22	19165216	G	A
22	19165478	A	G
22	19166680	A	G
22	19166705	C	G
22	19166717	G	T
22	19166731	GC	G
22	19167079	G	A
22	19167385	C	A
22	19167409	T	C
22	19167421	G	A
22	19167801	C	T
22	19167840	C	A
22	19168087	G	A
22	19168116	T	G
22	19168288	C	T
22	19168347	C	A
22	19168616	T	C
22	19168836	C	T
22	19168888	C	T
22	19168988	C	T
22	19169003	G	T
22	19169057	G	A
22	19169104	G	A
22	19169259	T	C
22	19169332	C	T
22	19169545	C	T
22	19169793	C	T
22	19169798	C	T
22	19169898	A	G
22	19170181	C	T
22	19170205	C	G
22	19170474	T	C
22	19170604	T	C
22	19170605	G	A
22	19170606	AG	A
22	19170888	C	T
22	19170889	G	A
22	19170956	C	T
22	19171181	C	T
22	19171345	C	T
22	19171365	G	C
22	19171513	G	A
22	19171515	T	A
22	19171783	GT	G
22	19172006	T	C
22	19172281	G	A
22	19172312	C	T
22	19172321	G	T
22	19172459	A	AG
22	19172581	C	T
22	19172687	G	A
22	19172700	G	A
22	19172828	C	G
22	19172838	C	CT
22	19172939	C	T
22	19173030	G	A
22	19173326	C	T
22	19173350	G	A
22	19173410	A	G
22	19173496	T	C
22	19173670	AG	A
22	19173933	T	A
22	19174125	T	TA
22	19174131	G	A
22	19174199	G	A
22	19174239	A	G
22	19174446	C	T
22	19174454	C	CT
22	19174524	G	A
22	19174579	T	G
22	19174580	A	G
22	19174597	C	T
22	19174603	T	C
22	19174767	G	T
22	19174852	CCAAA	C
22	19175721	G	A
22	19175763	A	G
22	19175919	C	CTGT
22	19176411	G	A
22	19176451	T	G
22	19177289	T	G
22	19177522	A	G
22	19177545	C	T
22	19177653	A	G
22	19177759	C	T
22	19177988	A	G
22	19178156	C	A
22	19178165	G	A
22	19178205	C	A
22	19178211	G	A
22	19178219	G	A
22	19178250	A	G
22	19178277	A	G
22	19178419	A	G
22	19178530	C	T
22	19178593	C	T
22	19179191	G	C
22	19179199	T	C
22	19179367	T	C
22	19179601	G	A
22	19179785	G	A
22	19179924	G	A
22	19180408	G	C
22	19180527	G	C
22	19180573	C	T
22	19180575	C	T
22	19180589	A	G
22	19180640	G	A
22	19180654	A	ACT
22	19180791	G	A
22	19180815	T	C
22	19180973	T	C
22	19181154	A	G
22	19181186	G	A
22	19181319	G	C
22	19181388	C	G
22	19181473	G	A
22	19181517	T	C
22	19181557	C	T
22	19181943	A	G
22	19182585	C	T
22	19182813	T	C
22	19182874	C	T
22	19182931	G	GC
22	19182934	C	T
22	19183030	C	T
22	19183051	AAGTT	A
22	19183157	C	CT
22	19183159	G	T
22	19183470	A	G
22	19183618	C	T
22	19183787	A	G
22	19184095	T	C
22	19184233	C	T
22	19184244	C	T
22	19185056	A	G
22	19185526	C	T
22	19185606	T	C
22	19185736	G	A
22	19185890	T	TG
22	19186323	G	A
22	19186762	C	G
22	19187009	G	A
22	19187375	G	A
22	19187427	C	G
22	19187450	G	A
22	19187451	C	G
22	19187503	T	C
22	19187518	A	AG
22	19187562	G	C
22	19187727	G	A
22	19187914	T	C
22	19188078	G	A
22	19188118	G	A
22	19188250	A	C
22	19188278	G	A
22	19188530	C	T
22	19188532	A	G
22	19188775	C	T
22	19188830	C	T
22	19188876	G	A
22	19189003	A	AC
22	19189027	C	T
22	19189034	ACT	A
22	19189064	G	T
22	19189667	G	T
22	19189706	T	C
22	19189903	A	C
22	19189984	T	C
22	19189996	T	C
22	19190022	C	T
22	19190024	A	AT
22	19190025	T	TC
22	19190039	C	G
22	19190054	CT	C
22	19190055	T	C
22	19190057	T	C
22	19190064	T	C
22	19190143	C	T
22	19190223	C	T
22	19190376	A	G
22	19190768	T	G
22	19190850	C	A
22	19191040	G	A
22	19191161	C	G
22	19191503	T	C
22	19191725	T	C
22	19191728	C	T
22	19191734	C	CT
22	19192148	G	T
22	19192170	A	G
22	19192519	T	C
22	19192596	C	G
22	19192601	T	TA
22	19192739	G	A
22	19192905	A	T
22	19193131	C	T
22	19193227	C	G
22	19193263	C	T
22	19193391	G	A
22	19193439	G	GT
22	19193513	T	C
22	19193538	G	A
22	19193805	C	T
22	19194103	TG	T
22	19194319	T	A
22	19194430	GTTTAT	G
22	19194549	C	T
22	19194661	A	G
22	19194868	C	T
22	19194909	G	A
22	19195296	C	T
22	19195317	C	T
22	19195680	T	C
22	19196112	C	A
22	19196502	G	A
22	19196615	C	T
22	19196673	C	CA
22	19196680	C	A
22	19196728	A	G
22	19196892	G	A
22	19196980	C	T
22	19197259	G	T
22	19197381	C	T
22	19197655	T	C
22	19197659	G	A
22	19197674	G	A
22	19197702	A	G
22	19197896	T	C
22	19197949	G	A
22	19198017	T	A
22	19198044	G	A
22	19198226	A	G
22	19198375	T	C
22	19198601	C	CT
22	19198680	C	G
22	19198812	A	G
22	19199233	C	T
22	19199284	A	AC
22	19199286	A	AC
22	19199287	A	AC
22	19199293	C	A
22	19199299	C	A
22	19199326	T	C
22	19199356	C	CA
22	19199407	G	T
22	19200109	A	AAAGG
22	19200113	G	A
22	19200153	G	GA
22	19200168	G	GA
22	19200482	T	C
22	19200636	C	A
22	19200637	C	A
22	19200638	T	A
22	19200814	TA	T
22	19200927	C	T
22	19201191	A	G
22	19201194	G	A
22	19201254	CG	C
22	19201358	G	A
22	19201694	A	G
22	19201748	C	T
22	19201916	C	T
22	19202048	G	A
22	19202318	G	A
22	19202622	C	A
22	19202790	C	A
22	19202822	T	G
22	19202994	C	T
22	19203060	C	T
22	19203078	G	A
22	19203361	G	C
22	19204110	C	T
22	19204113	A	AG
22	19204210	A	C
22	19204262	C	G
22	19204373	C	A
22	19204392	G	C
22	19204478	A	G
22	19204609	C	T
22	19204627	A	G
22	19204805	A	G
22	19204851	C	T
22	19204895	A	T
22	19204897	G	A
22	19205043	G	T
22	19205081	C	T
22	19205214	A	G
22	19205314	G	A
22	19205362	GA	G
22	19205420	G	T
22	19205572	C	T
22	19205826	A	T
22	19205934	A	G
22	19206145	G	A
22	19206499	A	G
22	19206562	T	C
22	19206650	C	T
22	19206651	G	A
22	19206710	T	A
22	19207208	G	T
22	19207346	C	T
22	19207377	C	A
22	19207479	C	T
22	19207763	G	C
22	19207844	C	T
22	19208193	G	A
22	19208276	GTCTGGATTTTTAGA	G
22	19208500	T	C
22	19209167	A	G
22	19209682	G	A
22	19209894	A	C
22	19210542	A	G
22	19210740	T	C
22	19211045	A	G
22	19211149	T	C
22	19211665	C	T
22	19211775	G	GGTAT
22	19212655	T	G
22	19212708	C	T
22	19212765	T	G
22	19212891	G	A
22	19212947	T	C
22	19212959	G	C
22	19213033	C	T
22	19213227	A	C
22	19213572	T	A
22	19214071	A	AG
22	19214636	G	C
22	19215025	A	G
22	19215039	C	T
22	19215339	T	C
22	19215560	T	C
22	19215700	G	A
22	19215787	C	T
22	19215836	T	C
22	19215860	G	A
22	19217041	T	C
22	19217197	G	C
22	19217306	C	CCA
22	19217364	G	A
22	19217610	TCCCTC	T
22	19217613	C	T
22	19217617	C	T
22	19217621	G	T
22	19217706	G	GC
22	19217764	C	T
22	19218593	C	T
22	19218624	C	T
22	19218902	A	G
22	19219198	T	G
22	19219277	T	G
22	19219488	A	G
22	19219592	C	A
22	19219794	G	A
22	19219881	C	G
22	19219980	C	T
22	19220498	G	A
22	19220648	G	A
22	19221406	T	G
22	19221755	TAA	T
22	19222259	C	T
22	19222334	G	A
22	19222453	A	AT
22	19222721	C	T
22	19222981	A	G
22	19222998	C	T
22	19223128	A	C
22	19223254	T	C
22	19223352	T	C
22	19223579	C	A
22	19223774	C	T
22	19223938	C	T
22	19224115	C	T
22	19224286	G	A
22	19224634	C	A
22	19225037	G	T
22	19225548	G	A
22	19225650	C	T
22	19225705	T	C
22	19225769	T	C
22	19225852	A	G
22	19226138	C	A
22	19226260	G	A
22	19226484	T	G
22	19226623	C	T
22	19226767	T	C
22	19227275	T	C
22	19227468	C	T
22	19227547	T	C
22	19227667	T	C
22	19227706	C	T
22	19227749	A	G
22	19227844	C	T
22	19228083	G	T
22	19228088	G	A
22	19228101	C	T
22	19228150	AG	A
22	19228169	C	T
22	19228392	C	G
22	19228736	C	T
22	19228861	G	A
22	19228869	G	C
22	19228943	A	G
22	19228962	G	A
22	19228979	T	C
22	19229028	C	T
22	19229228	C	T
22	19229275	C	T
22	19229465	T	A
22	19229517	G	GT
22	19229688	A	G
22	19229782	G	T
22	19229813	AT	A
22	19230025	G	T
22	19230084	T	TG
22	19230194	C	T
22	19230200	A	G
22	19230234	C	T
22	19230365	T	C
22	19230625	T	G
22	19230894	C	T
22	19231106	C	T
22	19231176	A	G
22	19231220	C	T
22	19231224	T	C
22	19231365	C	T
22	19232142	G	A
22	19232340	A	G
22	19232466	G	A
22	19232879	G	T
22	19233030	AT	A
22	19233577	G	A
22	19233585	C	CT
22	19233615	C	T
22	19233739	T	C
22	19233875	G	A
22	19234210	G	A
22	19234380	T	C
22	19234857	A	AT
22	19234936	T	C
22	19235363	T	C
22	19235618	G	A
22	19235673	G	A
22	19235804	G	A
22	19235820	C	CA
22	19236020	A	G
22	19236089	G	C
22	19236489	C	T
22	19237040	A	C
22	19237063	A	C
22	19237120	G	A
22	19237132	T	C
22	19237134	A	C
22	19237922	C	CATG
22	19238065	C	T
22	19238078	C	CT
22	19238084	T	TA
22	19238087	T	A
22	19238431	A	G
22	19238442	A	G
22	19238555	G	A
22	19238834	A	T
22	19238842	T	C
22	19239004	G	A
22	19239269	G	A
22	19239428	T	C
22	19239903	C	T
22	19239984	A	G
22	19240007	T	G
22	19240021	T	A
22	19240065	C	T
22	19240265	C	T
22	19240337	G	A
22	19240356	A	T
22	19240359	A	G
22	19240365	A	G
22	19240394	A	G
22	19240399	T	C
22	19240405	T	C
22	19240454	A	G
22	19240470	G	C
22	19240492	G	C
22	19240555	A	G
22	19240861	C	T
22	19241014	A	C
22	19241228	C	CT
22	19241379	G	A
22	19241488	C	T
22	19241841	T	C
22	19242361	G	A
22	19243058	C	A
22	19243325	C	T
22	19243522	T	C
22	19243695	A	T
22	19243874	TA	T
22	19243877	C	T
22	19243885	T	A
22	19244130	C	T
22	19244161	G	A
22	19244174	C	T
22	19244190	A	AT
22	19244338	C	T
22	19245043	A	G
22	19245200	C	T
22	19245309	C	T
22	19245574	T	C
22	19245821	A	G
22	19246002	G	T
22	19246115	A	G
22	19246281	C	T
22	19246455	T	C
22	19246880	C	T
22	19246937	CA	C
22	19247034	C	T
22	19247153	A	T
22	19247529	G	A
22	19247931	G	A
22	19247995	C	G
22	19248025	G	A
22	19248059	A	G
22	19248278	G	A
22	19248453	GA	G
22	19248467	G	C
22	19248551	T	A
22	19248587	C	T
22	19248638	AT	A
22	19248644	T	TC
22	19248857	C	T
22	19248922	C	T
22	19249109	G	C
22	19249401	C	T
22	19250015	C	A
22	19250108	T	C
22	19250154	CA	C
22	19250326	G	A
22	19250506	A	AT
22	19250594	G	A
22	19250755	C	G
22	19251023	T	C
22	19251040	C	T
22	19251090	C	T
22	19251457	C	CA
22	19251691	G	A
22	19251770	TA	T
22	19251792	C	T
22	19251832	G	C
22	19252233	A	G
22	19252270	C	A
22	19252315	A	AT
22	19252357	G	C
22	19252387	T	C
22	19252419	G	C
22	19252505	T	C
22	19252527	G	T
22	19252605	C	G
22	19252608	A	G
22	19252808	C	T
22	19252822	G	A
22	19253009	T	C
22	19253165	T	C
22	19253202	C	T
22	19253274	T	C
22	19253332	A	G
22	19253478	C	T
22	19253507	A	C
22	19253561	AGTTTTTTGTTTTT	A
22	19253684	G	A
22	19253899	A	T
22	19254944	C	A
22	19255208	G	C
22	19255375	G	A
22	19255856	A	C
22	19255977	G	A
22	19256056	C	CA
22	19256198	G	A
22	19256545	A	G
22	19256579	C	T
22	19256659	T	C
22	19256781	A	G
22	19256971	C	G
22	19257155	G	A
22	19257205	A	G
22	19257285	C	A
22	19257468	AT	A
22	19257470	T	A
22	19257936	T	C
22	19258082	C	T
22	19258091	A	C
22	19258143	A	G
22	19258249	CAA	C
22	19258364	C	T
22	19258383	C	G
22	19258515	C	A
22	19258637	C	T
22	19258650	ATAC	A
22	19258873	TAGTG	T
22	19259184	C	G
22	19259239	T	C
22	19259354	T	G
22	19259526	A	G
22	19259604	C	G
22	19259615	G	T
22	19259781	T	A
22	19259784	G	A
22	19260231	G	C
22	19260291	G	A
22	19260386	C	T
22	19260573	C	A
22	19260575	C	A
22	19260577	A	C
22	19260578	C	G
22	19260877	TC	T
22	19260921	G	A
22	19261083	T	C
22	19261236	T	C
22	19261245	G	A
22	19261423	T	C
22	19261760	G	A
22	19262039	A	G
22	19262197	A	C
22	19262302	G	C
22	19262421	T	C
22	19262458	T	C
22	19262504	G	T
22	19262599	T	G
22	19262852	T	C
22	19262961	CT	C
22	19262990	C	A
22	19263083	T	C
22	19263214	G	A
22	19263451	AAAGTTAACATTAGGTAAACACTTG	A
22	19263455	T	G
22	19263456	T	A
22	19263473	T	A
22	19263474	T	A
22	19263475	G	A
22	19263501	C	T
22	19263540	CCTTG	C,CG
22	19263541	C	A
22	19263542	T	A
22	19263543	T	C
22	19263544	G	A
22	19263545	A	AAG
22	19263547	A	G
22	19263591	C	G
22	19263698	C	T
22	19263762	A	T
22	19263892	T	C
22	19263906	G	A
22	19263946	C	T
22	19263962	T	A
22	19264227	C	G
22	19264396	C	T
22	19264417	A	G
22	19264424	T	C
22	19264474	C	G
22	19264485	G	A
22	19264625	A	G
22	19264950	G	A
[truncated: 9,914 more rows]
